# Supplementary material for: Changes in Macrozoobenthos Community after Aquatic Plant Restoration in the Northern Venice Lagoon (IT)
Source: Int J Environ Res Public Health. 2022 Apr 15;19(8):4838. doi: 10.3390/ijerph19084838 (PMC9029909; doi:10.3390/ijerph19084838)
Supplement: Supplementary file 1 [file ijerph-19-04838-s001.zip]

Archive with 1 entries (1 files):
- ijerph-1629558-supplementary.pdf
